# Supplementary material for: Exploring the Association between Ambient Temperature and Daily Hospital Admissions for Diarrhea in Mopani District, Limpopo Province, South Africa
Source: Healthcare (Basel). 2023 Apr 27;11(9):1251. doi: 10.3390/healthcare11091251 (PMC10177752; doi:10.3390/healthcare11091251)
Supplement: Supplementary file 1 [file healthcare-11-01251-s001.zip]

Archive with 1 entries (1 files):
- healthcare-2251154-supplementary.pdf
